# Supplementary material for: A case of adrenal metastasis of hepatocellular carcinoma diagnosed by endoscopic ultrasound‐guided fine‐needle aspiration
Source: DEN Open. 2024 Apr 10;4(1):e362. doi: 10.1002/deo2.362 (PMC11004765; doi:10.1002/deo2.362)
Supplement: Supplementary file 1 — Table S1.The blood test data after the endoscopic ultrasound guided‐fine needle aspiration. [file DEO2-4-e362-s001.xlsx]

## Sheet: Table S1
	Table S1.	The blood test data after the endoscopic ultrasound guided-fine needle aspiration.
	Peripheral blood			Biochemistry			Serology			Endocrine
	WBC	7600	/μL	Total protein	6.2	g/dL	CRP	0.22	mg/dL	COR	13.6	μg/dL
	Eosinophil	2.6	%	Albumin	3.3	g/dL				PRA	1	ng/mL/h
	Basophil	0.3	%	Total bilirubin	0.7	mg/dL				PAC	85.4	pg/mL
	Lymphocyte	11.5	%	CK	133	U/L				DHEA-S	276	ng/mL
	Monocyte	2.9	%	AST	28	U/L
	Neutrophil	82.7	%	ALT	20	U/L
	RBC	420×104	/μL	ALP	127	U/L
	Hemoglobin	13.8	g/dL	LDH	193	U/L
	Platelet	21.5×104	/μL	BUN	17	mg/dL
				Creatinie	1.09	mg/dL
				Na	141	mmol/L
				K	4.2	mmol/L
				Cl	107	mmol/L
	WBC: white blood cell, RBC: red blood cell, CK: creatine kinase, AST: aspartate aminotransferase, ALT: alanine aminotransferase, ALP: alkaline phosphatase, LDH: lactic dehydrogenase, BUN: blood urea nitrogen, Na: sodium, K: potassium, Cl: chlorine, COR: cortisol, PRA: plasma renin activity, PAC: plasma aldosteron consentration, DEHA-S: dehydroepiandrosterone sulfate, CRP: C-reactive protein.
